# Supplementary material for: The genetics and physiology of seed dormancy, a crucial trait in common bean domestication
Source: BMC Plant Biol. 2021 Jan 22;21:58. doi: 10.1186/s12870-021-02837-6 (PMC7821524; doi:10.1186/s12870-021-02837-6)
Supplement: Supplementary file 3 — Additional file 3: Table S2 List of primers used in this study [file 12870_2021_2837_MOESM3_ESM.xlsx]

## Sheet: Sheet1
Primer ID	Primer sequence	Comment	Description
3G277400-qRT FWD Set 2	CAGGTCTTTGGTCACTCGTT	qPCR	Expression analysis
3G277400-qRT REV Set 2	CTCCAACATCGAGGAAGCTATT	qPCR	Expression analysis
003G277500-qRT FWD Set 2	CCTTGCAGATGCTGGTTATTTC	qPCR	Expression analysis
003G277500-qRT REV Set 2	GTGCAGGATGAAGGCAAATTC	qPCR	Expression analysis
003G277600-qRT FWD Set 2	CTTGTAGCCTGTGTACTGCTATT	qPCR	Expression analysis
003G277600-qRT REV Set 2	TCCCTTCTCCATCTCCCTTATC	qPCR	Expression analysis
003G277700-qRT FWD Set 2	GGATCTGTTCCTGCACCTAATG	qPCR	Expression analysis
003G277700-qRT REV Set 2	TGTTGTCTCCGTCCTCATACT	qPCR	Expression analysis
003G277800-qRT FWD Set 1	CCAGTTGTTGTTCATCCAGTAAAG	qPCR	Expression analysis
003G277800-qRT REV Set 1	GAGAGTTCCCACTCTTCCAATC	qPCR	Expression analysis
003G277900-qRT FWD Set 4	TGGTGGTTGTAGGCATTGTAG	qPCR	Expression analysis
003G277900-qRT REV Set 4	GAGCAAACCAGCATAGTCATTTC	qPCR	Expression analysis
003G278000-qRT FWD Set 4	GAAAGAAGGCAATGCTGCTAAAG	qPCR	Expression analysis
003G278000-qRT REV Set 4	GCGCGAAAGAGGGTCATAAA	qPCR	Expression analysis
003G278100-qRT FWD Set 1	CAGCATCAAGGAAGAACATTCAG	qPCR	Expression analysis
003G278100-qRT REV Set 1	CACCACTAACACCCTCCTTATT	qPCR	Expression analysis
003G278300-qRT FWD Set 2	GGCACAAGCATGAACAGAAAG	qPCR	Expression analysis
003G278300-qRT REV Set 2	ATATGGCTGAGCCTGCATAAG	qPCR	Expression analysis
003G278400-qRT FWD Set 2	GGATCTGAAGCGATGCTACTAC	qPCR	Expression analysis
003G278400-qRT REV Set 2	CCTTGCCTTCATGGCCTTAT	qPCR	Expression analysis
003G278200-qRT FWD Set 2	GCTTCTCACTCTCCTTACCTTC	qPCR	Expression analysis
003G278200-qRT REV Set 2	CTCTGGATCAGGTCCACAATAG	qPCR	Expression analysis
Ph-Act11-R	AGCCTTGGGGTTAAGAGGAG	qPCR-reference	Expression analysis
Ph-Act11-F	TGCATACGTTGGTGATGAGG	qPCR-reference	Expression analysis
K-44223473_A1	GAAGGTGACCAAGTTCATGCTCCAAGACCCATCCAAAACTGTATGG	KASP	Fine-mapping
K-44223473_A2	GAAGGTCGGAGTCAACGGATTCCAAGACCCATCCAAAACTGTATGC	KASP	Fine-mapping
K-44223473_C	TTTGCATCTCACCAAGGAGTTGTG	KASP	Fine-mapping
K-45015753_A1	GAAGGTGACCAAGTTCATGCTTGGTGCAAGCTGGGTTCATTCAGAA	KASP	Fine-mapping
K-45015753_A2	GAAGGTCGGAGTCAACGGATTTGGTGCAAGCTGGGTTCATTCAGAC	KASP	Fine-mapping
K-45015753_C	CAACCATGTTGTGTAGCGGACT	KASP	Fine-mapping
K-45015883_A1	GAAGGTGACCAAGTTCATGCTGGATTCATATCCTCTACCTACCATT	KASP	Fine-mapping
K-45015883_A2	GAAGGTCGGAGTCAACGGATTGGATTCATATCCTCTACCTACCATC	KASP	Fine-mapping
K-45015883_C	ATTTGGTGTCCGACCGCGCCGT	KASP	Fine-mapping
K-46022461_A1	GAAGGTGACCAAGTTCATGCTGAGTTGGAAGCATTGTCATCCCAC	KASP	Fine-mapping
K-46022461_A2	GAAGGTCGGAGTCAACGGATTGAGTTGGAAGCATTGTCATCCCAT	KASP	Fine-mapping
K-46022461_C	GGAAGTACAGAATTATCATAAGAAG	KASP	Fine-mapping
K-46091105_A1	GAAGGTGACCAAGTTCATGCTGATAAAGAACCGTTGGAGATCT	KASP	Fine-mapping
K-46091105_A2	GAAGGTCGGAGTCAACGGATTGATAAAGAACCGTTGGAGATCC	KASP	Fine-mapping
K-46091105_C	GTCCTTATCTCTAGTCGATGTG	KASP	Fine-mapping
K-47042411_A1	GAAGGTGACCAAGTTCATGCTCAAATAAGGTACACACCCTCAA	KASP	Fine-mapping
K-47042411_A2	GAAGGTCGGAGTCAACGGATTCAAATAAGGTACACACCCTCAT	KASP	Fine-mapping
K-47042411_C	CAGACAATTATTGAAGGGAGTTC	KASP	Fine-mapping
K-47233885_A1	GAAGGTGACCAAGTTCATGCTCACACTGCGATTCACACCAATGG	KASP	Fine-mapping
K-47233885_A2	GAAGGTCGGAGTCAACGGATTCACACTGCGATTCACACCAATGA	KASP	Fine-mapping
K-47233885_C	GCGAGAGAGAAAATACTGTTGCGA	KASP	Fine-mapping
K-48130244_A1	GAAGGTGACCAAGTTCATGCTGTTGTGTTTCGGAGGATGGATAA	KASP	Fine-mapping
K-48130244_A2	GAAGGTCGGAGTCAACGGATTGTTGTGTTTCGGAGGATGGATAT	KASP	Fine-mapping
K-48130244_C	GCATTCCACGTAACAACATCACTC	KASP	Fine-mapping
K-49012733_A1	GAAGGTGACCAAGTTCATGCTGTAAGCAACCTAGTGATGATAA	KASP	Fine-mapping
K-49012733_A2	GAAGGTCGGAGTCAACGGATTGTAAGCAACCTAGTGATGATAG	KASP	Fine-mapping
K-49012733_C	GCAACTGTGAAGAAGAAAACACTC	KASP	Fine-mapping
K-49040078_A1	GAAGGTGACCAAGTTCATGCTAGCCAAAGAATACATTCCAGCA	KASP	Fine-mapping
K-49040078_A2	GAAGGTCGGAGTCAACGGATTAGCCAAAGAATACATTCCAGCC	KASP	Fine-mapping
K-49040078_C	GAAGTTGGTTTCTCAGTTGATG	KASP	Fine-mapping
K-50152331_A1	GAAGGTGACCAAGTTCATGCTGGTGGAGTCGTTGAAACTGAAGGTG	KASP	Fine-mapping
K-50152331_A2	GAAGGTCGGAGTCAACGGATTGGTGGAGTCGTTGAAACTGAAGGTC	KASP	Fine-mapping
K-50152331_C	GGTGGCCAGTATGCTGAATATTGC	KASP	Fine-mapping
K-52453442_A1	GAAGGTGACCAAGTTCATGCTCACAATTTCATAAGCAGAAGTCGTAT	KASP	Fine-mapping
K-52453442_A2	GAAGGTCGGAGTCAACGGATTCACAATTTCATAAGCAGAAGTCGTAC	KASP	Fine-mapping
K-52453442_C	CGTGTCAAAATCGTGTCAATTTG	KASP	Fine-mapping
K-52634187_A1	GAAGGTGACCAAGTTCATGCTCGATCAAGATTACAATGTGCTTCG	KASP	Fine-mapping
K-52634187_A2	GAAGGTCGGAGTCAACGGATTCGATCAAGATTACAATGTGCTTCA	KASP	Fine-mapping
K-52634187_C	AGCAACCTCCAAACACACTTCAC	KASP	Fine-mapping
K-43464201_A1	GAAGGTGACCAAGTTCATGCTGTGGCATCGAAAGATGAAGTGATGG	KASP	Fine-mapping
K-43464201_A2	GAAGGTCGGAGTCAACGGATTGTGGCATCGAAAGATGAAGTGATGA	KASP	Fine-mapping
K-43464201_C	GTTGTAAATGGCTGACCAAATCTCC	KASP	Fine-mapping
K-51642337_A1	GAAGGTGACCAAGTTCATGCTCTTAGTGACTGGAATTCACTGC	KASP	Fine-mapping
K-51642337_A2	GAAGGTCGGAGTCAACGGATTCTTAGTGACTGGAATTCACTGT	KASP	Fine-mapping
K-51642337_C	TTGTCTTGGCAGAAAACGCTCCA	KASP	Fine-mapping
K-53145948_A1	GAAGGTGACCAAGTTCATGCTGCATGTACACTTTTTATCTGCCC	KASP	Fine-mapping
K-53145948_A2	GAAGGTCGGAGTCAACGGATTGCATGTACACTTTTTATCTGCCA	KASP	Fine-mapping
K-53145948_C	CAGGTAACTGCAGATTCTTTAGATG	KASP	Fine-mapping
Pv3-40634091-F	TCGCTTCAAGGGATGAAAGT	Indel	Fine-mapping
Pv3-40634091-R	CACCGTTTAAAATGCTGCAA	Indel	Fine-mapping
Pv3-53035007-F	TGAGGTGAGATTTGCACTCACT	Indel	Fine-mapping
Pv3-53035007-R	AACGGTTTTATGAGACCGAGTT	Indel	Fine-mapping
