# Supplementary material for: The genetics and physiology of seed dormancy, a crucial trait in common bean domestication
Source: BMC Plant Biol. 2021 Jan 22;21:58. doi: 10.1186/s12870-021-02837-6 (PMC7821524; doi:10.1186/s12870-021-02837-6)
Supplement: Supplementary file 4 — Additional file 4: Table S3. List of domesticated Andean genotypes used in this study [file 12870_2021_2837_MOESM4_ESM.xlsx]

## Sheet: Sheet1
ID	Country of Origin	region	cultivation	gene pool	seed type	Genotype	Haplotype			description
ADP-2	Tanzania	Africa	landrace	andean	purple speckled	W616444	A			A= 5-bp absent, functional allele, ADP-429 allele
ADP-11	Tanzania	Africa	landrace	andean	small red	KIBOROLONI	A			B= 5-bp insertion, non-functional allele, ADP-632 allele
ADP-5	Tanzania	Africa	landrace	andean	small red	KABUKU	A
ADP-16	Tanzania	Africa	landrace	andean	small red	GOLOLI	A
ADP-19	Tanzania	Africa	landrace	andean	yellow brown	KASUKANYWELE	A
ADP-24	Tanzania	Africa	landrace	andean	yellow	YELLOW	A
ADP-33	Tanzania	Africa	landrace	andean	purple speckled	KIJIVU	A
ADP-34	Tanzania	Africa	landrace	andean	purple speckled	KIJIVU	A
ADP-64	Tanzania	Africa	landrace	andean	yellow	W616500	A
ADP-44	Tanzania	Africa	landrace	andean	purple speckled	KIJIVU	A
ADP-47	Tanzania	Africa	landrace	andean	brn	MSOLINI	A
ADP-72	Tanzania	Africa	landrace	andean	brn	MASUSU	A
ADP-73	Tanzania	Africa	landrace	andean	brn	MASUSU	A
ADP-98	Tanzania	Africa	variety	andean	small red	Selian97	A
ADP-91	Tanzania	Africa	landrace	Meso	brn	W616560	A
ADP-102	Tanzania	Africa	variety	andean	purple speckled	Jesca	A
ADP-105	Tanzania	Africa	variety	andean	small red	Sewani97	A
ADP-114	S. Africa	Africa	variety	andean	CRAN	OPS-RS1	A
ADP-116	CIAT	Africa	line	Meso	blk	A-800	A
ADP-117	CIAT	Africa	line	admix	purple mottled	A483	A
ADP-118	S. Africa	Africa	variety	andean	CRAN	Werna	A
ADP-119	CIAT	Africa	line	andean	red spec	A193	A
ADP-111	Tanzania	Africa	variety	andean	yellow	Uyole98	A
ADP-121	S. Africa	Africa	variety	andean	CRAN	KranskopHR-1	A
ADP-123	S. Africa	Africa	variety	andean	CRAN	Jenny	A
ADP-113	S. Africa	Africa	variety	andean	CRAN	OPS-RS4	A
ADP-205	Colombia	S. Am	variety	andean	red mottled	G4494	A
ADP-206	United States	N. Am	variety	andean	white	G4499	A
ADP-232	Unknown	S. Am	Unknown	Unknown	white	G 7930	A
ADP-211	Colombia	S. Am	landrace	andean	red mottled	G4780	A
ADP-368	Malawi	Africa	landrace	andean	white	G23093	A
ADP-390	El Salvador	Cent. Am	landrace	andean	small red	PI307808	A
ADP-353	Tanzania	Africa	landrace	andean	gray	G22455	A
ADP-395	Honduras	Cent. Am	landrace	andean	red mottled	PI310511	A
ADP-417	Guatamala	Cent. Am	landrace	andean	DRK	PI451906	A
ADP-366	Malawi	Africa	landrace	andean	small red	G23070	A
ADP-438	Puerto Rico	Carribean	landrace	andean	red mottled	46-1	A
ADP-429	Puerto Rico	Carribean	line	andean	CRAN	PR9920-171	A
ADP-440	Puerto Rico	Carribean	landrace	Meso	yellow	49-2	A
ADP-445	Puerto Rico	Carribean	landrace	Meso	red mottled	Chijar	A
ADP-432	Puerto Rico	Carribean	line	andean	red mottled	PR0637-134	A
ADP-433	Puerto Rico	Carribean	variety	admix	red mottled	PR9745-232	A
ADP-466	Kenya	Africa	landrace	andean	purple speckled	PI449430	A
ADP-467	Kenya	Africa	landrace	andean	purple speckled	PI209808	A
ADP-474	Burundi	Africa	landrace	andean	purple mottled	PI527519	A
ADP-512	Angola	Africa	landrace	andean	yellow	Ervilha	A
ADP-522	Angola	Africa	landrace	Meso	yellow	Amarelo,Cela	A
ADP-612	Colombia?	S. Am	variety	andean	DRK	ICAQuimbaya	A
ADP-633	Puerto Rico	Carribean	line	andean	LRK	TARS-HT2	A
ADP-10	Tanzania	Africa	landrace	andean	small red	CANADA	B
ADP-3	Tanzania	Africa	landrace	andean	small red	KIDUNGU	B
ADP-12	Unknown	Africa	Unknown	Unknown	red	W6 16489	B
ADP-4	Tanzania	Africa	landrace	andean	yellow brown	KILOMBERO	B
ADP-13	Tanzania	Africa	landrace	andean	small red	KIBUMBULA	B
ADP-14	Tanzania	Africa	landrace	andean	yellow	KIANGWE	B
ADP-6	Tanzania	Africa	landrace	andean	small red	W616465	B
ADP-15	Tanzania	Africa	landrace	andean	small red	W616495	B
ADP-7	Tanzania	Africa	landrace	admix	yellow	BUKOBA	B
ADP-8	Tanzania	Africa	landrace	andean	red mottled	Nyayo	B
ADP-17	Tanzania	Africa	landrace	andean	small red	W616529	B
ADP-18	Tanzania	Africa	landrace	andean	small red	SODAN	B
ADP-26	Tanzania	Africa	landrace	admix	blk	BlackWonder	B
ADP-28	Tanzania	Africa	landrace	andean	yellow	Sisi	B
ADP-20	Tanzania	Africa	landrace	andean	yellow	KIGOMA	B
ADP-29	Tanzania	Africa	landrace	andean	small red	RHNo.2	B
ADP-21	Tanzania	Africa	landrace	andean	yellow	MBULAMTWE	B
ADP-30	Tanzania	Africa	landrace	admix	blk	RHNo.6	B
ADP-22	Tanzania	Africa	landrace	andean	small red	KISAPURI	B
ADP-31	Tanzania	Africa	landrace	andean	small red	RHNo.11	B
ADP-23	Tanzania	Africa	landrace	andean	small red	MSHORONYLONI	B
ADP-32	Tanzania	Africa	landrace	andean	small red	RHNo.21	B
ADP-25	Tanzania	Africa	landrace	andean	purple speckled	RUHONDELA	B
ADP-38	Tanzania	Africa	landrace	andean	small red	Moono	B
ADP-55	Tanzania	Africa	landrace	andean	red spec	KABUKU	B
ADP-39	Tanzania	Africa	landrace	andean	red mottled	RoziKoko	B
ADP-57	Tanzania	Africa	landrace	andean	small red	KIJIVU	B
ADP-41	Tanzania	Africa	landrace	andean	small red	MRONDO	B
ADP-61	Tanzania	Africa	landrace	andean	CRAN	Maulasi	B
ADP-42	Tanzania	Africa	landrace	andean	small red	MKOKOLA	B
ADP-66	Tanzania	Africa	landrace	andean	yellow	NJANO	B
ADP-45	Tanzania	Africa	landrace	andean	purple speckled	RHNo.12	B
ADP-71	Tanzania	Africa	landrace	andean	yellow	NJANO-DOLEA	B
ADP-51	Tanzania	Africa	landrace	andean	purple speckled	RHNo.3	B
ADP-80	Tanzania	Africa	landrace	andean	purple speckled	KABLANKETI	B
ADP-97	E. Africa general	Africa	variety	Meso	brn	Bilfa4	B
ADP-81	Tanzania	Africa	landrace	andean	purple speckled	KABLANKETI	B
ADP-89	Tanzania	Africa	landrace	andean	purple speckled	KABLANKETI	B
ADP-99	Tanzania	Africa	landrace	andean	small red	BwanaShamba	B
ADP-90	Tanzania	Africa	landrace	andean	yellow brown	KASUKANYWELE	B
ADP-100	Tanzania	Africa	line	andean	purple speckled	EG21	B
ADP-92	Tanzania	Africa	landrace	andean	yellow	MORO	B
ADP-103	Tanzania	Africa	variety	andean	small red	Pesa	B
ADP-94	Tanzania	Africa	landrace	andean	yellow	LUSHALA	B
ADP-104	Tanzania	Africa	variety	andean	red mottled	Wiamwngu	B
ADP-96	Tanzania	Africa	variety	andean	small red	Rojo	B
ADP-106	Tanzania	Africa	variety	andean	purple speckled	Zawadi	B
ADP-107	Tanzania	Africa	variety	andean	purple speckled	Mishindi	B
ADP-108	Tanzania	Africa	landrace	andean	yellow	Njano	B
ADP-109	Tanzania	Africa	landrace	andean	Purple Speckled	Kablanketi	B
ADP-110	E Africa general	Africa	variety	andean	CRAN	SUG-131	B
ADP-124	Tanzania	Africa	variety	andean	yellow	Mani	B
ADP-186	Kenya	Africa	landrace	andean	small red	G1368	B
ADP-188	Kenya	Africa	landrace	andean	yellow	G1375	B
ADP-220	Mexico	N. Am	landrace	andean	small red	G5625	B
ADP-224	United States	N. Am	variety	andean	j. cattle	G6239	B
ADP-207	Colombia	S. Am	landrace	andean	j. cattle	G4564	B
ADP-225	United States	N. Am	variety	andean	LRK	G6415	B
ADP-208	Colombia	S. Am	landrace	andean	red mottled	G4644	B
ADP-242	Unknown	N. Am	Unknown	Unknown	CRAN	G 9013	B
ADP-277	Zambia	Africa	landrace	andean	purple mottled	G13778	B
ADP-391	Costa Rica	Cent. Am	landrace	andean	LRK	PI308894	B
ADP-392	Mexico	N. Am	landrace	andean	CRAN	PI309701	B
ADP-354	Burundi	Africa	landrace	andean	purple speckled	G22502	B
ADP-427	Puerto Rico	Carribean	variety	admix	LRK	Badillo	B
ADP-428	Puerto Rico	Carribean	landrace	andean	CRAN	ColoradodelPais	B
ADP-430	Puerto Rico	Carribean	line	andean	pink mottled	PR1013-3	B
ADP-442	Puerto Rico	Carribean	landrace	andean	red mottled	LargaComercial	B
ADP-431	Puerto Rico	Carribean	landrace	andean	CRAN	Gurabo5	B
ADP-435	Puerto Rico	Carribean	line	admix	red mottled	RM-05-07	B
ADP-437	Puerto Rico	Carribean	variety	andean	red mottled	PC-50	B
ADP-477	Burundi	Africa	landrace	andean	purple speckled	PI527512	B
ADP-479	Burundi	Africa	landrace	andean	yellow brown	PI527530	B
ADP-468	Burundi	Africa	landrace	andean	yellow	PI527538	B
ADP-480	Kenya	Africa	landrace	andean	purple mottled	PI209804	B
ADP-469	Burundi	Africa	landrace	andean	white	PI527521	B
ADP-481	Kenya	Africa	landrace	andean	red mottled	PI449428	B
ADP-470	Burundi	Africa	landrace	andean	CRAN	PI527508	B
ADP-482	Kenya	Africa	landrace	andean	purple mottled	PI209802	B
ADP-483	Kenya	Africa	landrace	andean	yellow	PI209815	B
ADP-475	Zambia	Africa	landrace	admix	yellow	PI319706	B
ADP-509	Angola	Africa	landrace	andean	yellow brown	Fernando	B
ADP-518	Angola	Africa	landrace	andean	yellow	Mantegablanca,Kibala	B
ADP-601	USA	N. Am	variety	andean	DRK	Camelot	B
ADP-519	Angola	Africa	landrace	andean	CRAN	Katarina,Cela	B
ADP-602	USA	N. Am	variety	andean	LRK	Sacramento	B
ADP-520	Angola	Africa	landrace	andean	yellow	Chumbo,Cela	B
ADP-603	USA	N. Am	variety	admix	LRK	Wallace773-V98	B
ADP-604	USA	N. Am	line	andean	LRK	1062-V98	B
ADP-523	Angola	Africa	landrace	andean	yellow	Canario,Cela	B
ADP-605	USA	N. Am	line	andean	LRK	1132-V96	B
ADP-598	USA	N. Am	variety	andean	DRK	Charlevoix	B
ADP-606	USA	N. Am	line	andean	LRK	NY104	B
ADP-599	USA	N. Am	variety	andean	LRK	Isles	B
ADP-607	USA	N. Am	line	andean	LRK	NY105	B
ADP-600	USA	N. Am	line	andean	white	K07921	B
ADP-608	USA	N. Am	variety	andean	CRAN	UI-51	B
ADP-609	USA	N. Am	variety	andean	DRK	K-407	B
ADP-617	Canada	N. Am	variety	andean	CRAN	RedRider	B
ADP-618	Canada	N. Am	variety	andean	LRK	ACElk	B
ADP-611	DR	Carribean	landrace	andean	red mottled	PompadourB	B
ADP-619	USA	N. Am	line	andean	j. cattle	UCD0906	B
ADP-620	USA	N. Am	line	andean	red spec	UCD0405	B
ADP-613	USA	N. Am	line	andean	LRK	02-385-14	B
ADP-614	USA	N. Am	variety	andean	LRK	ND061106	B
ADP-622	USA	N. Am	line	andean	j. cattle	UCD0701	B
ADP-615	Canada	N. Am	variety	andean	LRK	Litekid	B
ADP-623	USA	N. Am	variety	andean	DRK	Drake	B
ADP-616	Canada	N. Am	variety	andean	LRK	OACLyrick	B
ADP-624	USA	N. Am	variety	andean	CRAN	Dolly	B
ADP-625	USA	N. Am	landrace	andean	CRAN	Micran	B
ADP-634	USA	N. Am	landrace	andean	LRK	UCRedKidney	B
ADP-627	USA	N. Am	line	andean	LRK	H9659-21-1	B
ADP-635	Canada	N. Am	variety	andean	DRK	OACRedstar	B
ADP-628	USA	N. Am	line	andean	LRK	H9659-27-7	B
ADP-636	USA	N. Am	variety	andean	DRK	Montcalm	B
ADP-629	USA	N. Am	line	andean	LRK	H9659-27-10	B
ADP-637	USA	N. Am	variety	andean	LRK	Isabella	B
ADP-630	USA	N. Am	line	andean	LRK	H9659-23-1	B
ADP-638	USA	N. Am	variety	andean	DRK	RedHawk	B
ADP-631	Canada	N. Am	variety	andean	LRK	OACInferno	B
ADP-639	USA	N. Am	variety	andean	LRK	Chinook2000	B
ADP-632	Puerto Rico	Carribean	line	andean	DRK	TARSHT1	B
ADP-640	USA	N. Am	variety	andean	white	Beluga	B
ADP-642	USA	N. Am	variety	andean	CRAN	TaylorHort	B
ADP-643	USA	N. Am	variety	andean	CRAN	Cardinal	B
ADP-652	USA	N. Am	variety	andean	white	Lisa	B
ADP-644	USA	N. Am	variety	andean	LRK	FoxFire	B
ADP-653	USA	N. Am	line	andean	DRK	USDK-CBB-15	B
ADP-646	USA	N. Am	variety	andean	yellow	Myasi	B
ADP-654	USA	N. Am	line	andean	DRK	USDK-4	B
ADP-647	USA	N. Am	variety	andean	LRK	RedKanner	B
ADP-655	USA	N. Am	variety	andean	DRK	Fiero	B
ADP-648	USA	N. Am	variety	andean	LRK	RedKloud	B
ADP-656	USA	N. Am	variety	andean	DRK	RoyalRed	B
ADP-649	USA	N. Am	variety	andean	LRK	Kamiakin	B
ADP-657	USA	N. Am	variety	andean	LRK	Kardinal	B
ADP-650	USA	N. Am	variety	andean	LRK	K-42	B
ADP-658	USA	N. Am	variety	andean	LRK	Blush	B
ADP-651	USA	N. Am	variety	andean	LRK	K-59	B
ADP-659	USA	N. Am	line	andean	LRK	USLK-1	B
ADP-660	USA	N. Am	variety	andean	CRAN	Krimson	B
ADP-670	Canada	N. Am	variety	andean	DRK	ACCalmont	B
ADP-661	USA	N. Am	variety	admix	CRAN	USCR-7	B
ADP-672	USA	N. Am	variety	andean	DRK	CDRK	B
ADP-662	USA	N. Am	variety	andean	CRAN	USCR-9	B
ADP-673	USA	N. Am	variety	andean	DRK	UCNichols	B
ADP-663	USA	N. Am	line	andean	CRAN	USCR-CBB-20	B
ADP-674	USA	N. Am	line	andean	white	UCD0704	B
ADP-664	USA	N. Am	variety	andean	white	SilverCloud	B
ADP-675	USA	N. Am	variety	andean	CRAN	UCD0801	B
ADP-665	USA	N. Am	line	andean	white	USWK-CBB-17	B
ADP-676	USA	N. Am	variety	andean	LRK	CELRK	B
ADP-666	USA	N. Am	line	andean	white	USWK-6	B
ADP-677	USA	N. Am	variety	andean	CRAN	Etna	B
ADP-667	USA	N. Am	line	andean	LRK	VA-19	B
ADP-678	USA	N. Am	variety	andean	CRAN	Hooter	B
ADP-679	USA	N. Am	variety	andean	DRK	RedRover	B
ADP-680	USA	N. Am	variety	andean	LRK	Clouseau	B
ADP-684	Canada	N. Am	variety	andean	DRK	Majesty	B
ADP-687	USA	N. Am	variety	andean	LRK	PinkPanther	B
