# Supplementary material for: The genetics and physiology of seed dormancy, a crucial trait in common bean domestication
Source: BMC Plant Biol. 2021 Jan 22;21:58. doi: 10.1186/s12870-021-02837-6 (PMC7821524; doi:10.1186/s12870-021-02837-6)
Supplement: Supplementary file 5 — Additional file 5: Table S4. List of wild Andean beans used in this study [file 12870_2021_2837_MOESM5_ESM.xlsx]

## Sheet: Sheet1
Order	Plant ID	Plant Name	Origin	GPS	Elevation (m)	Haplotype			description
50	PI 390770	W-C 1111	Peru, Apurimac	-13.96694444S, -75.08305556W	2300	A			A= 5-bp absent, functional allele, ADP-429 allele
137	PI 638849	poroto del Zorro	Argentina	-23.47861111S, -64.94694444W	1590	A			B= 5-bp insertion, non-functional allele, ADP-632 allele
138	PI 638850	poroto del Zorro	Argentina	-23.66666667S, -64.93444444W	1520	A
141	PI 638855	poroto del Zorro	Argentina	-24.90277778S, -65.47527778W	1590	A
143	PI 638864	W6 17466	Argentina, Tucuman	-26.23305556S, -65.48305556W	1380	A
145	PI 638866	W6 17468	Argentina	-27.81666667S, -65.78333333W	1560	A
146	PI 638867	W6 17469	Argentina	-27.79694444S, -65.78500000W	1110	A
147	PI 638868	W6 17471	Argentina	-26.38333333S, -65.53333333W	1380	A
148	PI 638869	W6 17472	Argentina	-26.95000000S, -65.70000000W	2070	A
149	PI 638870	W6 17473	Argentina	-26.10000000S, -65.60000000W	1350	A
150	PI 638871	W6 17475	Argentina	-25.16666667S, -65.61666667W	1470	A
151	PI 638872	W6 17476	Argentina	-25.16611111S, -65.64916667W	1530	A
152	PI 638873	W6 17478	Argentina	-24.89611111S, -65.80083333W	1620	A
153	PI 638874	W6 17481	Argentina	-22.26666667S, -64.68333333W	1650	A
154	PI 638875	W6 17486	Argentina	-22.26666667S, -64.68333333W	1650	A
168	PI 640965	W6 17474	Argentina	-25.16138889S, -65.61138889W	1380	A
170	PI 640967	W6 17501	Argentina, Salta	-24.65000000S, -65.36694444W	1250	A
171	PI 640968	W6 17502	Argentina, Salta	-24.71694444S, -65.48305556W	1500	A
175	PI 642122	G21057	Argentina	-24.90277778S, -65.47527778W	1250	A
176	PI 642124	poroto del Zorro	Argentina	-24.67972222S, -65.47638889W	1440	A
183	PI 661800	poroto del Zorro	Argentina	-23.48194444S, -64.94694444W	1590	A
191	PI 661817	DGD 3011	Bolivia, Chuquisaca	-19.38333333S, -64.45000000W	2180	A
192	PI 661818	DGD 3012	Bolivia, Chuquisaca	-19.53333333S, -64.45000000W	1960	A
205	W6 16998	poroto del Zorro	Argentina	-23.66666667S, -64.93444444W	1740	A
221	W6 18809	DGD 3024A	Bolivia, Tarija	-22.23333333S, -64.60000000W	1120	A
